# Supplementary material for: Effect of Diet on the Midgut Microbial Composition and Host Immunity of the Fall Armyworm, Spodoptera frugiperda
Source: Biology (Basel). 2022 Nov 1;11(11):1602. doi: 10.3390/biology11111602 (PMC9687563; doi:10.3390/biology11111602)
Supplement: Supplementary file 1 [file biology-11-01602-s001.zip]

Archive with 1 entries (1 files):
- biology-1854176-supplementary.pdf
